# Supplementary material for: A Simplified Population-Level Landscape Model Identifying Ecological Risk Drivers of Pesticide Applications, Part One: Case Study for Large Herbivorous Mammals
Source: Int J Environ Res Public Health. 2021 Jul 21;18(15):7720. doi: 10.3390/ijerph18157720 (PMC8345457; doi:10.3390/ijerph18157720)
Supplement: Supplementary file 1 [file ijerph-18-07720-s001.zip]

Archive with 1 entries (1 files):
- ijerph-1285425-SI.pdf
